# Supplementary material for: Exosome-Mediated Transfer of X-Motif-Tagged Anti-MiR-33a-5p Antagomirs to the Medial Cells of Transduced Rabbit Carotid Arteries
Source: Biology (Basel). 2024 Nov 24;13(12):965. doi: 10.3390/biology13120965 (PMC11673983; doi:10.3390/biology13120965)
Supplement: Supplementary file 1 [file biology-13-00965-s001.zip]

Archive with 1 entries (1 files):
- biology-3301047-supplementary.pdf
